# Supplementary material for: Effects of 90- and 30-min naps or a 120-min nap on alertness and performance: reanalysis of an existing pilot study
Source: Sci Rep. 2023 Jun 18;13:9862. doi: 10.1038/s41598-023-37061-9 (PMC10277286; doi:10.1038/s41598-023-37061-9)
Supplement: Supplementary file 1 — Supplementary Information. [file 41598_2023_37061_MOESM1_ESM.xlsx]

## Sheet: Data
Groups	Subjects	Age	BMI	Score	Sleep parameters											Temperature																		Drowsiness
					The day of the experiment	120min nap			90min nap			30min nap						Subjects																		Subjects
				morningness–eveningness questionnaire	Wake-up time	total sleep time	sleep efficiency	sleep onset latency	total sleep time	sleep efficiency	sleep onset latency	total sleep time	sleep efficiency	sleep onset latency		Gtoups	Time of day	1	2	3	4	5	6	7	8	9	10	11	12	13	14			Gtoups	Time of day	1	2	3	4	5	6	7	8	9	10	11	12	13	14
ONE-NAP	1	21	25	48	08:30:00	107	98.17	5								ONE-NAP	16:00:00	36.7	36.9	36.7	36.8	36.8	37.1	36.4	37.2	36.9	36.8	36.4	36.8	36.9	36.9			ONE-NAP	16:00:00	10	48	0	14	56	50	37	12	18	7		52	29	31
	2	21	23	56	08:30:00	104	99.05	1									17:00:00	36.5	36.5	36.6	36.6	36.2	37	36.3	37.2	36.8	36.7	36.2	36.7	36.8	36.6				17:00:00	4	48	15	6	49	57	37	22	18	5	5	51	31	29
	3	21	22.4	51	10:30:00	113	100	6									18:00:00	36.6	36.5	36.9	36.8	36.9	37	36.5	36.9	36.8	36.9	36.4	36.8	37	36.5				18:00:00	23	48	2	18	39	35	26	16	0	36	3	51	32	48
	4	23	21.3	45	08:30:00	109	100	4									19:00:00	36.9	36.9	37	36.7	36.8	37	36.3	36.8	36.9	36.7	36.4	36.8	36.9	36.9				19:00:00	47	48	15	5	56	27	34	10	8	7	16	50	28	38
	5	22	23.5	45	09:00:00	102	91.89	6									20:00:00	36.6	36.9	36.9	36.5	37.1	37	36.7	36.8	36.8	37.1	36.3	36.8	36.9	36.7				20:00:00	26	56	19	23	37	27	18	29	9	31	38	45	27	30
	6	21	22.5	47	09:00:00	102	96.12	9									21:00:00	37	36.8	36.8	37	36.8	37.2	36.2	37	36.8	36.8	36.4	36.7	36.9	36.7				21:00:00	60	44	0	33	35	30	31	21	34	4	94	51	40	29
	7	24	19.2	45	08:30:00	114	100	7									22:00:00	36.8	36.5	36.7	36.9	36.7	37	36.4	36.8	36.9	36.9	36.3	36.6	36.9	36.7				22:00:00	46	57	4	35	22	29	34	33	35	20	44	55	39	38
	8	22	23	45	11:00:00	109	100	1									23:00:00																		23:00:00
	9	22	21.5	61	10:00:00	111	100	4									1900-01-01	36.8	36.5	36.6	36.8	36.4	36.7	36.4	36.9	36.8	36.4	35.8	36.8	36.6	36.5				1900-01-01	25	81	48	82	25	38	21	40	47	90	3	51	66	63
	10	21	24	54	09:00:00	112	100	2									1900-01-01 01:00:00	37.2	36.6	36.6	36.9	36.8	36.9	36.3	36.6	36.9	36.5	36.1	36.4	36.7	36.6				1900-01-01 01:00:00	23	71	58	88	0	35	12	35	6	49	58	43	39	46
	11	22	22.8	54	10:30:00	0	0	0									1900-01-01 02:00:00	37.2	37.1	36.6	36.8	37	37	36.2	36.9	36.8	36.4	36.2	36.4	36.5	36.5				1900-01-01 02:00:00	35	47	28	92	10	30	26	30	35	63	31	49	41	37
	12	21	18	54	08:00:00	62	96.88	51									1900-01-01 03:00:00	37.3	36.4	36	36.3	36.8	36.6	36.1	36.6	36.6	36.1	35.7	36	36.5	36.4				1900-01-01 03:00:00	46	81	0	80	20	40	29	35	31	73	28	51	41	51
	13	22	17.8	52	07:30:00	65	58.04	7									1900-01-01 04:00:00	36.9	36.6	36.6	36.4	36.8	36.6	35.9	36.8	36.4	36.2	35.6	36.3	36.5	36.7				1900-01-01 04:00:00	71	90	54	98	10	71	31	37	32	53	51	61	40	52
	14	21	19.5	59	08:30:00	ｰ	ｰ	ｰ									1900-01-01 05:00:00	36.7	36.6	36.5	36.5	36.7	36.6	35.7	36.6	36.4	36.3	35.3	36.4	36.5	36.5				1900-01-01 05:00:00	89	95	75	85	67	82	49	49	58	58	64	56	49	54
TWO-NAP	15	23	21.4	63	06:41:00				83	100	4	26	100	4			1900-01-01 06:00:00	36.5	36.7	36.2	36.6	36.7	36.6	35.7	36.6	36.2	36.2	35.2	36.2	36.4	36.3				1900-01-01 06:00:00	63	70	100	95	100	94	66	49	64	81	95	67	92	63
	16	22	22.5	54	07:33:00				67	100	5	23	100	4			1900-01-01 07:00:00	36.6	36.6	36	36.5	36.6	36.5	35.7	36.5	36.2	36.1	35.2	36.3	36.4	36.3				1900-01-01 07:00:00	83	79	96	99	80	96	50	59	25	62	54	79	90	70
	17	22	19.3	64	07:11:00				60	93.33	10	19	95	8			1900-01-01 08:00:00	36.8	36.8	36.2	36.5	36.4	36.3	35.8	36.6	36.1	36	35.4	35.8	36.5	36.2				1900-01-01 08:00:00	75	97	100	92	91	96	52	77	34	92	90	93	89	60
	18	22	20.4	47	09:29:00				70	100	0	22	100	4			1900-01-01 09:00:00	36.7	36.8	36.5	36.5	36.5	36.5	35.9	36.7	36	36.3	35.3	36.3	36.7	36.2				1900-01-01 09:00:00	96	75	100	91	100	100	67	98	43	98	87	90	94	55
	19	22	20.2	51	09:40:00				52	69.33	9	22	100	7
	20	22	17.3	59	09:39:00				80	100	6	15	ｰ	7				15	16	17	18	19	20	21	22	23	24	25	26							15	16	17	18	19	20	21	22	23	24	25	26
	21	22	19.8	50	08:18:00				86	100	3	24	100	6		TWO-NAP	16:00:00	36.7	36.7	36.7	36.9	36.9	38	36.2	36.4	36.7	37	36.9	36.9					TWO-NAP	16:00:00	13	7	12	31	45	0	19	0	0	41	30	8
	22	23	21.5	36	08:02:00				81	100	8	23	100	7			17:00:00	36.5	37.1	36.8	36.8	37	36.9	36.8	36.6	36.7	36.8	36.7	36.9						17:00:00	23	7	7	29	45	0	0	0	0	27	30	12
	23	22	22.5	58	07:30:00				77	98.72	6	21	100	6			18:00:00	37.1	36.8	37.1	36.8	37.2	37.4	36.6	36.8	36.7	36.4	36.7	36.6						18:00:00	17	5	5	30	50	0	0	0	0	9	19	23
	24	22	23	66	08:09:00				43	97.73	6	23	100	7			19:00:00	36.7	37	36.7	37.1	36.8	37	36.6	37	36.8	36.6	36.7	36.6						19:00:00	23	4	6	46	43	0	0	0	0	6	20	32
	25	22	17.8	50	07:41:00				83	98.1	7	0	ｰ	ｰ			20:00:00	37.4	37	36.8	37.1	36.8	36.6	36.8	36.6	36.7	36.9	36.5	36.7						20:00:00	25	4	8	48	40	0	0	0	0	33	16	34
	26	22	25	58	08:49:00				39	97.5	48	23	95.83	4			21:00:00	36.7	36.7	37	36.7	36.8	37.2	36.7	36.4	36.4	36.7	36.5	36.6						21:00:00	24	15	14	20	43	0	0	0	0	43	18	29
NO-NAP	27	22	17.9	49	08:12:00												22:00:00	36.6	37	36.7	37	37.3	36.9	36.6	36.6	36.6	36.6	36.9	36.9						22:00:00	24	22	15	56	44	0	0	19	9	34	53	44
	28	22	18.8	43	09:53:00												23:00:00																		23:00:00
	29	22	18.4	47	08:06:00												1900-01-01	36.7	36.7	36.6	37.1	36.9	36.7	36.6	36.6	36.5	36.5	36.7	36.6						1900-01-01	88	43	36	85	73	21	100	40	20	69	62	45
	30	22	19	63	07:26:00												1900-01-01 01:00:00	36.8	36.7	36.6	36.8	36.7	37.1	36.7	36.5	36.7	36.5	36.6	37						1900-01-01 01:00:00	29	0	34	45	82	23	19	9	25	43	44	39
	31	22	25	52	07:38:00												1900-01-01 02:00:00	36.6	36.8	36.6	37	36.7	37.3	36.6	36.5	36.6	36.1	36.5	36.7						1900-01-01 02:00:00	29	5	6	22	69	20	19	28	24	42	46	50
	32	22	20	55	08:03:00												1900-01-01 03:00:00	36.4	37.2	36.8	36.9	36.6	36.7	36.5	36.7	37.5	36.5	36.5	36.7						1900-01-01 03:00:00	64	22	22	78	82	24	83	54	28	65	55	48
	33	22	20	53	08:30:00												1900-01-01 04:00:00	36.8	36.5	36.5	36.6	37	37.2	36.7	36.6	36.2	36.4	36.5	36.5						1900-01-01 04:00:00	57	0	27	37	68	16	45	64	25	53	39	37
	34	21	18.4	51	07:07:00												1900-01-01 05:00:00	36.8	37.1	37.1	36.6	36.7	37.1	36.5	36.4	36.8	36.5	36.5	36.7						1900-01-01 05:00:00	45	0	9	23	68	24	16	51	24	5	46	56
	35	21	16.6	61	06:00:00												1900-01-01 06:00:00	36.7	36.9	37	37	36.7	36.8	36.4	36.5	36.4	36.5	36.3	36.6						1900-01-01 06:00:00	88	13	20	54	54	3	77	52	15	54	84	62
	36	21	19.6	40	07:46:00												1900-01-01 07:00:00	36.5	36.7	36.9	36.5	36.7	37.1	36.5	36.5	36.5	36.6	36.5	36.8						1900-01-01 07:00:00	100	13	72	70	55	95	94	71	13	89	93	100
	37	21	19	44	09:11:00												1900-01-01 08:00:00	36.6	37	36.5	36.9	36.7	37.1	36.1	36.6	36.8	36.2	36.6	36.7						1900-01-01 08:00:00	31	0	81	89	79	29	21	100	12	75	58	100
	38	22	21	53	08:26:00												1900-01-01 09:00:00	36.6	37.2	36.9	36.8	36.6	36.9	36.5	36	36.7	36.6	36.5	36.5						1900-01-01 09:00:00	23	4	56	95	67	91	43	91	13	85	46	27
	39	22	18	52	05:54:00
	40	22	20	45	08:14:00													27	28	29	30	31	32	33	34	35	36	37	38	39	40	41				27	28	29	30	31	32	33	34	35	36	37	38	39	40
	41	22	25	41	08:53:00											NO-NAP	16:00:00	36.8	37.3	36.6	36.6	36.9	36.8	37	36.6		36.9	36.4	37.5	36.7	37.3	36.5		NO-NAP	16:00:00	27	43	19	53	31	55	23	45		71	13	60	65	66
																	17:00:00	36.6	36.8	36.6	36.8	36.7	36.8	36.7	36.5	36.7	36.8	36.2	37.2	36.7	37	36.5			17:00:00	21	42	40	53	47	61	41	24	66	67	9	55	57	35
																	18:00:00	36.8	37.1	36.7	36.7	36.8	37.1	37	36.8	36.7	36.7	37.1	37	37.2	37.2	36.6			18:00:00	38	38	34	43	57	68	40	20	75	76	6	55	58	16
																	19:00:00	37.2	37.3	36.6	37.2	36.7	37.2	37	37	37.1	37.2	37.1	36.8	36.6	37.2	36.6			19:00:00	28	70	25	43	39	68	37	16	77	88	24	55	39	15
																	20:00:00	36.7	36.9	36.7	37.1	36.7	37	36.7	37.3	36.7	37	37	37.2	35.5	36.8	36.9			20:00:00	31	77	50	23	45	36	76	55	69	96	0	44	68	0
																	21:00:00	36.9	37.1	36.6	37	36.8	36.6	36.9	37.4	36.6	36.9	37	37.5	37.1	36.7	36.5			21:00:00	19	69	12	39	77	66	45	40	73	62	11	34	40	1
																	22:00:00	36.8	37	36.5	36.9	36.7	36.7	37	37	36.6	37.1	37.1	37.3	37.7	36.9	36.6			22:00:00	36	61	45	49	75	66	62	41	87	51	0	45	47	3
																	23:00:00	36.6	37.3	36.7	36.8	36.6	36.4	36.8	36.8	36.4	37.3	36.7	37	36.4	36.7	36.6			23:00:00	34	40	51	34	80	67	53	41	80	35	0	48	45	18
																	1900-01-01	36.6	37.2	36.6	37	36.6	36.6	36.9	36.8	36.6	36.8	37.6	36.7	36.8	37.2	36.6			1900-01-01	34	42	66	42	88	75	61	47	81	38	10	55	31	13
																	1900-01-01 01:00:00	36.6	37.7	37	36.9	36.5	36.5	36.9	37	36.4	36.9	37	37.4	37.1	36.8	36.6			1900-01-01 01:00:00	43	43	94	40	90	79	64	75	83	57	15	58	32	45
																	1900-01-01 02:00:00	36.5	37	36.7	36.9	36.5	36.5	36.8	37	36.5	36.7	36.7	37.1	37	36.7	36.6			1900-01-01 02:00:00	56	62	96	54	97	73	63	71	79	82	12	62	29	29
																	1900-01-01 03:00:00	36.5	37.4	36.8	36.9	36.5	36.6	36.7	37	36.5	36.7	36.6	36.8	36.7	36.6	36.7			1900-01-01 03:00:00	72	65	100	75	67	77	67	82	80	90	44	53	38	37
																	1900-01-01 04:00:00	36.6	37.1	36.7	36.7	36.5	36.9	36.6	37	36.7	36.8	36.6	36.7	36.9	36.7	36.5			1900-01-01 04:00:00	50	61	100	74	77	89	71	60	95	36	65	64	59	42
																	1900-01-01 05:00:00	36.6	36.8	36.6	36.8	36.3	35.7	36.7	36.9	36.4	36.9	36.5	36.9	36.9	36.8	36.4			1900-01-01 05:00:00	93	75	100	93	78	96	78	88	91	78	73	67	45	42
																	1900-01-01 06:00:00	36.6	36.8	36.6	36.6	36.6	36.5	36.5	37.1	36.5	36.8	36.2	37	36.2	36.9	36.8			1900-01-01 06:00:00	84	61	100	97	97	99	95	87	89	90	52	73	42	38
																	1900-01-01 07:00:00	36.5	36.9	36.5	36.7	36.4	36.5	36.7	36.7	36.4	36.6	36.6	36.8	36.5	36.8	36.5			1900-01-01 07:00:00	81	76	99	66	79	99	100	87	89	56	99	85	78	76
																	1900-01-01 08:00:00	36.5	36.7	36.5	36.8	36.5	36.6	36.7	37.2	36.5	37	36.7	36.6	36.5	36.8	36.5			1900-01-01 08:00:00	75	67	100	73	98	97	100	89	90	59	85	84	98	100
																	1900-01-01 09:00:00	36.4	36.9	36.5	36.8	36.5	36.7	36.8	36.9	36.7	37	36.8	36.5	35.7	36.5	36.8			1900-01-01 09:00:00	31	69	69	85	81	95	100	86	89	30	62	88	72	80
[truncated: 65 more columns]
